# Supplementary material for: Artificial Intelligence Applications for COVID-19 in Intensive Care and Emergency Settings: A Systematic Review
Source: Int J Environ Res Public Health. 2021 Apr 29;18(9):4749. doi: 10.3390/ijerph18094749 (PMC8125462; doi:10.3390/ijerph18094749)
Supplement: Supplementary file 1 [file ijerph-18-04749-s001.zip]

Archive with 4 entries (3 files):
- ijerph-1177650-SG-SI-supplementary/
- ijerph-1177650-SG-SI-supplementary/Additional file 1 - PRISMA checklist.docx
- ijerph-1177650-SG-SI-supplementary/Additional file 2 - Search strategy.docx
- ijerph-1177650-SG-SI-supplementary/Additional file 3 - Modified TRIPOD checklist.docx
